# Supplementary material for: Decision Support Tools for Coronary Artery Calcium Scoring in the Primary Prevention of Cardiovascular Disease Do Not Meet Health Literacy Needs: A Systematic Environmental Scan and Evaluation
Source: Int J Environ Res Public Health. 2022 Sep 16;19(18):11705. doi: 10.3390/ijerph191811705 (PMC9517328; doi:10.3390/ijerph191811705)
Supplement: Supplementary file 1 [file ijerph-19-11705-s001.zip]

Archive with 1 entries (1 files):
- ijerph-1845830-supplementary.pdf
